# Supplementary material for: Phagocyte NADPH Oxidase NOX2-Derived Reactive Oxygen Species in Antimicrobial Defense: Mechanisms, Regulation, and Therapeutic Potential—A Narrative Review
Source: Antioxidants (Basel). 2025 Dec 31;15(1):55. doi: 10.3390/antiox15010055 (PMC12837977; doi:10.3390/antiox15010055)
Supplement: Supplementary file 1 [file antioxidants-15-00055-s001.zip]

Archive with 1 entries (1 files):
- antioxidants-4001989-supplementary.pdf
